# Supplementary material for: Comparison of In Vitro and In Vivo Results Using the GastroDuo and the Salivary Tracer Technique: Immediate Release Dosage Forms under Fasting Conditions
Source: Pharmaceutics. 2019 Dec 7;11(12):659. doi: 10.3390/pharmaceutics11120659 (PMC6956200; doi:10.3390/pharmaceutics11120659)
Supplement: Supplementary file 1 [file pharmaceutics-11-00659-s001.zip]

Archive with 1 entries (1 files):
- pharmaceutics-647526-supplementary.mov
